# Supplementary material for: Positive Association between Individualism and Vaccination Resistance against COVID-19 Vaccination among Chinese Adults: Mediations via Perceived Personal and Societal Benefits
Source: Vaccines (Basel). 2021 Oct 21;9(11):1225. doi: 10.3390/vaccines9111225 (PMC8622482; doi:10.3390/vaccines9111225)
Supplement: Supplementary file 1 [file vaccines-09-01225-s001.zip]

Archive with 1 entries (1 files):
- vaccines-1398964-supplementary.pdf
